# Supplementary material for: Selection of Autochthonous Yeasts Isolated from the Intestinal Tracts of Cobia Fish (Rachycentron canadum) with Probiotic Potential
Source: J Fungi (Basel). 2023 Feb 18;9(2):274. doi: 10.3390/jof9020274 (PMC9966584; doi:10.3390/jof9020274)
Supplement: Supplementary file 1 [file jof-09-00274-s001.zip]

Archive with 6 entries (5 files):
- Supplementary material/
- Supplementary material/Figure S1_rev1.pdf
- Supplementary material/Table S1_rev1.pdf
- Supplementary material/Table S2_rev1.pdf
- Supplementary material/Table S3_rev1.pdf
- Supplementary material/Table S4_rev1.pdf
